# Supplementary material for: Recent Advance Analysis of Recovery in Hospitalized People with COVID-19: A Systematic Review
Source: Int J Environ Res Public Health. 2022 Nov 7;19(21):14609. doi: 10.3390/ijerph192114609 (PMC9655961; doi:10.3390/ijerph192114609)
Supplement: Supplementary file 1 [file ijerph-19-14609-s001.zip]

Archive with 1 entries (1 files):
- ijerph-2009676-supplementary.pdf
